# Supplementary material for: 500-year paleoclimate record inferred from Greenland Juniper wood contextualizes current climate warming
Source: Nat Commun. 2025 Nov 26;16:11665. doi: 10.1038/s41467-025-66842-1 (PMC12749314; doi:10.1038/s41467-025-66842-1)
Supplement: Supplementary file 4 — Source data [file 41467_2025_66842_MOESM4_ESM.xlsx]

## Sheet: Fig.1 
Dating of dendrochronological sequences showing the time span of each sample
lab code	first year	time span	last year
n1z-07	1978	46	2023
n2z-055	1948	76	2023
n3z-11a	1920	103	2022
n3z-04	1900	124	2023
n1z-00	1893	131	2023
n1z-05	1889	135	2023
n1z-01	1889	135	2023
n3z-05	1875	149	2023
n2z-02	1879	145	2023
n3z-01	1850	173	2022
n3z-07	1861	163	2023
n3z-10	1833	191	2023
n1z-04	1821	203	2023
n3z-08	1818	206	2023
n3z-03mx	1796	227	2022
n2z-03ca	1748	275	2022
f2z-04ca	1735	289	2023
n2z-01ca	1716	308	2023
n3z-02-3	1694	329	2022
n2z-12a	1931	84	2014
n2s-03sk	1878	134	2011
n1z-06dr	1866	143	2008
n2s-04a	1966	55	2020
n2s-04b	1969	52	2020
n3s-12aB	1764	143	1906
8116	1728	175	1902
8093f	1790	97	1887
n3s-20a	1763	130	1892
8117po	1687	208	1894
8113	1732	158	1889
8093b	1735	153	1887
8107	1735	152	1886
8091	1688	199	1886
8104a	1536	354	1889
8064	1538	348	1885
8112	1762	124	1885
8086	1727	160	1886
8110	1814	71	1884
8081	1757	130	1886
n3s-21b	1746	127	1872
8093d	1805	73	1877
8093a	1803	74	1876
8087	1617	258	1874
8104b	1536	338	1874
n3s-18ok	1763	120	1882
n3s-22	1755	110	1864
N2z_04nS	1765	100	1864
n2z-10no	1758	133	1890
n3s-02al	1541	204	1744
n3s-04	1540	105	1644
n3s-03wc	1528	114	1641

## Sheet: Fig.2
Year	Chronology - 11yrs moving average	EPS	Rbar
1500
1501
1502
1503
1504
1505
1506
1507
1508
1509
1510
1511
1512
1513
1514
1515
1516
1517
1518
1519
1520
1521
1522
1523
1524
1525
1526
1527
1528
1529
1530
1531
1532
1533
1534
1535
1536	1.00415
1537	1.0022
1538	0.993875
1539	1.01218
1540	1.0649
1541	1.09298
1542	1.09702
1543	1.12992
1544	1.1575
1545	1.20227
1546	1.2342
1547	1.2104
1548	1.19162
1549	1.1947
1550	1.22105
1551	1.23115
1552	1.21082
1553	1.24392
1554	1.26862
1555	1.31117
1556	1.34198
1557	1.34745	0.8068	0.4307
1558	1.3501	0.8153	0.4408
1559	1.3546	0.8224	0.4491
1560	1.3223	0.8015	0.4121
1561	1.30465	0.888	0.5758
1562	1.30747	0.8773	0.5488
1563	1.2895	0.8426	0.4749
1564	1.26377	0.839	0.4673
1565	1.23772	0.8373	0.4634
1566	1.23555	0.8409	0.4691
1567	1.20635	0.8298	0.4482
1568	1.1955	0.8417	0.4698
1569	1.19245	0.8291	0.4471
1570	1.189	0.83	0.4487
1571	1.18968	0.8291	0.447
1572	1.18063	0.8247	0.4396
1573	1.15435	0.834	0.4558
1574	1.1421	0.8324	0.4529
1575	1.11615	0.8154	0.4241
1576	1.07947	0.8129	0.42
1577	1.0767	0.8137	0.4212
1578	1.07368	0.8192	0.4303
1579	1.05545	0.8299	0.4484
1580	1.06022	0.8374	0.462
1581	1.0506	0.8357	0.4589
1582	1.04723	0.8303	0.4492
1583	1.0343	0.8219	0.4348
1584	1.02542	0.8326	0.4533
1585	1.04588	0.8416	0.4697
1586	1.03585	0.8416	0.4696
1587	1.06793	0.8396	0.466
1588	1.05137	0.8318	0.4519
1589	1.04595	0.8435	0.4733
1590	1.03772	0.8398	0.4662
1591	1.0075	0.8404	0.4675
1592	1.0178	0.8416	0.4697
1593	0.986125	0.8414	0.4684
1594	1.01147	0.8393	0.4636
1595	1.02117	0.8402	0.4646
1596	1.03125	0.842	0.4671
1597	1.016	0.8448	0.4716
1598	1.02178	0.8469	0.4748
1599	1.01158	0.8506	0.4812
1600	1.01182	0.8533	0.4857
1601	1.02165	0.855	0.4882
1602	1.02957	0.8461	0.47
1603	1.0403	0.8434	0.4641
1604	1.0235	0.8454	0.467
1605	1.01955	0.8444	0.4644
1606	1.02012	0.8365	0.449
1607	1.0136	0.8309	0.4382
1608	1.0389	0.8327	0.4405
1609	1.0444	0.8324	0.4393
1610	1.03228	0.8308	0.4357
1611	1.05085	0.8568	0.4847
1612	1.0442	0.8549	0.4809
1613	1.06505	0.8549	0.4809
1614	1.06113	0.8608	0.493
1615	1.05668	0.8594	0.4901
1616	1.0443	0.856	0.4832
1617	1.05322	0.8573	0.4857
1618	1.04855	0.858	0.488
1619	1.07702	0.8655	0.5046
1620	1.06425	0.8534	0.4802
1621	1.05363	0.8507	0.4757
1622	1.06743	0.8579	0.4909
1623	1.06303	0.847	0.4701
1624	1.07517	0.8498	0.4764
1625	1.06978	0.8554	0.4883
1626	1.0888	0.8537	0.4857
1627	1.09255	0.8597	0.4987
1628	1.09067	0.8538	0.4875
1629	1.07837	0.8463	0.4735
1630	1.08472	0.8504	0.4824
1631	1.0658	0.8387	0.4611
1632	1.07925	0.8437	0.4711
1633	1.07023	0.8588	0.5018
1634	1.0677	0.8588	0.5026
1635	1.05448	0.8486	0.483
1636	1.06723	0.8463	0.4795
1637	1.0638	0.8499	0.4872
1638	1.06753	0.853	0.4942
1639	1.04928	0.8384	0.467
1640	1.06367	0.8039	0.41
1641	1.0739	0.7956	0.3984
1642	1.04258	0.798	0.4027
1643	1.05095	0.8094	0.4218
1644	1.08003	0.8116	0.427
1645	1.0988	0.8067	0.421
1646	1.0724	0.8169	0.439
1647	1.08257	0.8229	0.4509
1648	1.11357	0.8231	0.4528
1649	1.14667	0.8197	0.449
1650	1.14947	0.8256	0.4607
1651	1.16935	0.8165	0.4471
1652	1.18072	0.8184	0.4522
1653	1.22195	0.8211	0.4586
1654	1.2364	0.8229	0.4635
1655	1.26367	0.8234	0.4652
1656	1.29037	0.8161	0.4539
1657	1.3194	0.8106	0.4458
1658	1.31472	0.8112	0.4469
1659	1.34412	0.8051	0.4371
1660	1.33997	0.8085	0.4425
1661	1.32345	0.7984	0.4258
1662	1.36878	0.8077	0.4393
1663	1.37738	0.8036	0.432
1664	1.38403	0.8135	0.4468
1665	1.35387	0.8165	0.4508
1666	1.36268	0.818	0.4525
1667	1.34738	0.824	0.4617
1668	1.32198	0.8174	0.4487
1669	1.3119	0.8106	0.4359
1670	1.30128	0.8162	0.4422
1671	1.29838	0.8159	0.4391
1672	1.29768	0.8141	0.4335
1673	1.2869	0.8125	0.4285
1674	1.281	0.8108	0.4233
1675	1.2656	0.8096	0.4189
1676	1.23838	0.8137	0.423
1677	1.20637	0.8057	0.4079
1678	1.208	0.8161	0.4219
1679	1.22305	0.8216	0.4285
1680	1.23135	0.8115	0.4098
1681	1.25618	0.8193	0.42
1682	1.2221	0.8138	0.4089
1683	1.21307	0.8051	0.393
1684	1.20353	0.8035	0.3884
1685	1.19313	0.8186	0.4098
1686	1.179	0.8186	0.4076
1687	1.17905	0.8223	0.4114
1688	1.19135	0.8297	0.4217
1689	1.19	0.8277	0.4162
1690	1.19722	0.8463	0.4474
1691	1.18197	0.8511	0.4538
1692	1.1849	0.8599	0.4686
1693	1.15657	0.8519	0.4496
1694	1.13583	0.8722	0.4895
1695	1.14095	0.8712	0.4843
1696	1.1444	0.868	0.4746
1697	1.14632	0.8589	0.4526
1698	1.16175	0.8551	0.4424
1699	1.1284	0.8525	0.4345
1700	1.09662	0.8502	0.4275
1701	1.0897	0.8499	0.4245
1702	1.08623	0.8511	0.4242
1703	1.06347	0.8496	0.4188
1704	1.05733	0.8473	0.4119
1705	1.05767	0.8448	0.4054
1706	1.059	0.8469	0.4076
1707	1.06878	0.8443	0.401
1708	1.04923	0.8487	0.4073
1709	1.06605	0.8467	0.4008
1710	1.0605	0.8474	0.3991
1711	1.08655	0.8486	0.3969
1712	1.0848	0.8477	0.3906
1713	1.11545	0.848	0.3869
1714	1.14622	0.8269	0.3468
1715	1.12927	0.8407	0.3655
1716	1.1411	0.842	0.3637
1717	1.1358	0.8354	0.3487
1718	1.13607	0.8407	0.3537
1719	1.1544	0.8173	0.3133
1720	1.16567	0.8226	0.3185
1721	1.17265	0.8261	0.3211
1722	1.19885	0.8271	0.3197
1723	1.22822	0.8304	0.3217
1724	1.2252	0.8336	0.3234
1725	1.24455	0.8483	0.3441
1726	1.26982	0.8446	0.3339
1727	1.25937	0.851	0.3413
1728	1.28282	0.8576	0.3496
1729	1.26082	0.8641	0.3585
1730	1.29437	0.8692	0.3649
1731	1.30177	0.8691	0.3609
1732	1.28995	0.9016	0.4337
1733	1.29815	0.9027	0.4328
1734	1.2936	0.9046	0.4336
1735	1.327	0.9017	0.4214
1736	1.32438	0.9022	0.4185
1737	1.35412	0.8986	0.4047
1738	1.34987	0.9054	0.419
1739	1.35455	0.9102	0.4276
1740	1.34907	0.8934	0.3769
1741	1.3641	0.8956	0.3773
1742	1.35505	0.8979	0.3782
1743	1.28612	0.9021	0.3843
1744	1.3067	0.8942	0.3595
1745	1.3271	0.894	0.3544
1746	1.32603	0.8939	0.3497
1747	1.29747	0.8988	0.3576
1748	1.3022	0.9173	0.4055
1749	1.29085	0.9182	0.4039
1750	1.2673	0.9258	0.4252
1751	1.24063	0.9294	0.4341
1752	1.25993	0.9308	0.4352
1753	1.22507	0.9346	0.446
1754	1.19675	0.9363	0.4489
1755	1.18445	0.9397	0.4592
1756	1.18933	0.9418	0.4643
1757	1.15713	0.9327	0.4223
1758	1.1332	0.93	0.4086
1759	1.11553	0.9286	0.4004
1760	1.1303	0.9277	0.3942
1761	1.10078	0.9279	0.3928
1762	1.1027	0.9267	0.3865
1763	1.10137	0.9299	0.3957
1764	1.0801	0.9314	0.399
1765	1.07002	0.9311	0.396
1766	1.07682	0.9325	0.3987
1767	1.11835	0.932	0.3948
1768	1.09907	0.9385	0.4182
1769	1.12937	0.9404	0.4241
1770	1.1144	0.9408	0.4234
1771	1.11995	0.9409	0.4212
1772	1.12487	0.9417	0.4227
1773	1.13725	0.9392	0.4093
1774	1.16087	0.9381	0.4025
1775	1.13143	0.9401	0.4091
1776	1.12963	0.9434	0.4215
1777	1.14237	0.9451	0.4276
1778	1.14113	0.9393	0.4
1779	1.14552	0.9377	0.3911
1780	1.14712	0.9379	0.39
1781	1.14872	0.939	0.3927
1782	1.15402	0.9341	0.3711
1783	1.18112	0.9306	0.3564
1784	1.18737	0.9337	0.3661
1785	1.1872	0.9345	0.3671
1786	1.16768	0.9337	0.3627
1787	1.15272	0.9325	0.3565
1788	1.1493	0.9277	0.3384
1789	1.1189	0.9289	0.3413
1790	1.15108	0.9308	0.3468
1791	1.11405	0.9319	0.3499
1792	1.10183	0.9298	0.3415
1793	1.10372	0.9274	0.3325
1794	1.09123	0.9271	0.3304
1795	1.09718	0.9267	0.328
1796	1.09378	0.9269	0.3279
1797	1.1188	0.9275	0.3285
1798	1.1402	0.9143	0.2888
1799	1.16125	0.9126	0.2832
1800	1.16418	0.9097	0.275
1801	1.17583	0.9091	0.2725
1802	1.17617	0.9095	0.2725
1803	1.19627	0.9082	0.2684
1804	1.1986	0.9065	0.2635
1805	1.16895	0.9012	0.2508
1806	1.1724	0.916	0.2846
1807	1.16992	0.9179	0.2886
1808	1.16622	0.9167	0.2842
1809	1.17107	0.9171	0.2843
1810	1.15288	0.9154	0.2785
1811	1.17003	0.9149	0.2761
1812	1.1598	0.9145	0.274
1813	1.15965	0.9115	0.2654
1814	1.15727	0.913	0.268
1815	1.16958	0.9148	0.2714
1816	1.17412	0.9174	0.2771
1817	1.14395	0.9177	0.2772
1818	1.12973	0.912	0.2616
1819	1.10195	0.9118	0.2604
1820	1.09452	0.9118	0.2594
1821	1.04642	0.9108	0.2561
1822	1.04678	0.9111	0.256
1823	1.04997	0.9154	0.2658
1824	1.0418	0.918	0.2717
1825	1.06872	0.9186	0.2723
1826	1.05727	0.9115	0.2537
1827	1.07187	0.9084	0.2458
1828	1.07472	0.9066	0.2411
1829	1.08545	0.9076	0.2424
1830	1.07218	0.9127	0.2535
1831	1.10237	0.9128	0.253
1832	1.1008	0.9063	0.2378
1833	1.08395	0.9074	0.2396
1834	1.07912	0.9034	0.2307
1835	1.0594	0.9019	0.2271
1836	1.03912	0.9025	0.2277
1837	1.04147	0.9042	0.2304
1838	1.03403	0.9068	0.2352
1839	1.03255	0.9171	0.2582
1840	1.00498	0.9126	0.2468
1841	1.04478	0.9173	0.258
1842	1.0169	0.9181	0.2597
1843	1.01182	0.919	0.2618
1844	1.00435	0.9271	0.284
1845	0.95945	0.9299	0.2925
1846	0.9571	0.9279	0.286
1847	0.94435	0.9271	0.2834
1848	0.946425	0.9288	0.2887
1849	0.930125	0.9293	0.2902
1850	0.929375	0.9304	0.2936
1851	0.9153	0.9322	0.2995
1852	0.915475	0.9348	0.3086
1853	0.90555	0.9349	0.3094
1854	0.919975	0.933	0.303
1855	0.9272	0.9353	0.3112
1856	0.91865	0.9259	0.2807
1857	0.91565	0.9269	0.2839
1858	0.93215	0.9262	0.2822
1859	0.89785	0.9272	0.2853
1860	0.9261	0.928	0.2879
1861	0.918925	0.9272	0.2861
1862	0.932025	0.9249	0.2799
1863	0.94665	0.9304	0.2978
1864	0.937875	0.9259	0.2851
1865	0.9661	0.924	0.2805
1866	0.946175	0.92	0.2707
1867	0.955475	0.9218	0.2772
1868	0.94765	0.923	0.282
1869	0.93895	0.9323	0.3125
1870	0.948025	0.9341	0.3207
1871	0.946675	0.9338	0.3212
1872	0.9282	0.9381	0.339
1873	0.94135	0.9376	0.339
1874	0.92865	0.9357	0.3339
1875	0.91545	0.936	0.3372
1876	0.9192	0.9338	0.331
1877	0.9069	0.9344	0.3354
1878	0.9032	0.9368	0.3462
1879	0.920675	0.9428	0.3729
1880	0.893025	0.9404	0.3652
1881	0.879725	0.9383	0.3589
1882	0.8511	0.9438	0.3849
1883	0.825925	0.9471	0.4024
1884	0.80745	0.9454	0.3972
1885	0.7977	0.9445	0.3962
1886	0.795325	0.9448	0.4003
1887	0.767125	0.944	0.3996
1888	0.743625	0.9432	0.399
1889	0.7284	0.9389	0.3834
1890	0.699975	0.9377	0.3817
1891	0.68255	0.9336	0.3683
1892	0.666025	0.9324	0.3664
1893	0.6414	0.9364	0.3846
1894	0.625375	0.9303	0.3643
1895	0.63965	0.9343	0.3822
1896	0.632425	0.9344	0.3853
1897	0.60595	0.9345	0.3881
1898	0.592775	0.9334	0.3867
1899	0.586925	0.9326	0.386
1900	0.587	0.9268	0.3678
1901	0.5891	0.92	0.3482
1902	0.59105	0.9145	0.3342
1903	0.581075	0.9108	0.326
1904	0.591525	0.903	0.308
1905	0.5757	0.9017	0.3071
1906	0.5651	0.8994	0.3039
1907	0.55235	0.8981	0.3028
1908	0.544575	0.8954	0.2988
1909	0.5444	0.9007	0.3132
1910	0.56875	0.9001	0.314
1911	0.557375	0.9108	0.3437
1912	0.568625	0.9083	0.3386
1913	0.582725	0.9048	0.3301
1914	0.5888	0.907	0.3363
1915	0.56885	0.9099	0.3452
1916	0.566375	0.9178	0.3688
1917	0.58895	0.913	0.3547
1918	0.589575	0.9131	0.3549
1919	0.584	0.9109	0.3487
1920	0.58385	0.9095	0.3446
1921	0.584475	0.9089	0.3431
1922	0.577575	0.909	0.3432
1923	0.5769	0.9091	0.3431
1924	0.5922	0.9091	0.3428
1925	0.598975	0.9068	0.336
1926	0.591375	0.9068	0.3359
1927	0.603175	0.9096	0.3431
1928	0.628325	0.908	0.3385
1929	0.6429	0.9088	0.3402
1930	0.61965	0.9062	0.3328
1931	0.648975	0.9075	0.3359
1932	0.648775	0.8934	0.3012
1933	0.663525	0.8938	0.3014
1934	0.652325	0.8947	0.3028
1935	0.6671	0.8965	0.3063
1936	0.6654	0.8942	0.3005
1937	0.67975	0.9033	0.3212
1938	0.674475	0.9042	0.3228
1939	0.68865	0.9084	0.3332
1940	0.68715	0.9078	0.3307
1941	0.6953	0.909	0.3334
1942	0.7054	0.907	0.3272
1943	0.720025	0.905	0.3212
1944	0.7155	0.9066	0.3243
1945	0.731775	0.8936	0.2924
1946	0.7592	0.8972	0.2997
1947	0.760425	0.898	0.3006
1948	0.7529	0.8966	0.2966
1949	0.752125	0.8938	0.2897
1950	0.75375	0.8995	0.3017
1951	0.74085	0.9016	0.3057
1952	0.765025	0.902	0.3059
1953	0.747725	0.9028	0.307
1954	0.7358	0.9077	0.3183
1955	0.716525	0.9043	0.3088
1956	0.7282	0.8974	0.2916
1957	0.725975	0.8937	0.2827
1958	0.741625	0.8929	0.2801
1959	0.7371	0.8969	0.288
1960	0.7505	0.8965	0.2864
1961	0.723775	0.8847	0.2615
1962	0.745775	0.8872	0.2657
1963	0.732225	0.8844	0.2595
1964	0.728925	0.8838	0.2578
1965	0.70395	0.8819	0.2535
1966	0.708275	0.8718	0.2356
1967	0.70045	0.8724	0.2359
1968	0.703775	0.8725	0.2354
1969	0.71775	0.8724	0.2347
1970	0.739325	0.8774	0.2422
1971	0.7464	0.8808	0.2476
1972	0.73265	0.8871	0.2586
1973	0.76015	0.8825	0.2494
1974	0.750525	0.8794	0.2433
1975	0.77395	0.8865	0.2556
1976	0.759925	0.8866	0.2553
1977	0.776975	0.8838	0.2497
1978	0.788625	0.8901	0.2611
1979	0.81705	0.8931	0.2667
1980	0.8164	0.8922	0.2644
1981	0.84515	0.8909	0.2612
1982	0.839125	0.8884	0.2558
1983	0.84005	0.8924	0.2631
1984	0.83905	0.8956	0.2694
1985	0.864725	0.8925	0.2625
1986	0.853175	0.897	0.2716
1987	0.894575	0.8951	0.2672
1988	0.891575	0.901	0.2798
1989	0.8804	0.9022	0.2823
1990	0.9067	0.9077	0.2953
1991	0.91925	0.9065	0.2923
1992	0.9257	0.9056	0.2904
1993	0.948725	0.9061	0.2919
1994	1.02937	0.9046	0.2883
1995	1.05902	0.8999	0.2778
1996	1.10573	0.8928	0.2631
1997	1.10675	0.8943	0.2669
1998	1.14713	0.8896	0.2582
1999	1.13543	0.8832	0.2474
2000	1.1753
2001	1.22317
2002	1.24467
2003	1.3115
2004	1.32025
2005	1.38378
2006	1.40018
2007	1.4167
2008	1.44545
2009	1.46818
2010	1.47437
2011	1.49285
2012	1.49627
2013	1.48177
2014	1.4645
2015
2016
2017
2018
2019
2020
2021
2022
2023
2024

## Sheet: Fig.4c
Satellite-derived Arctic sea ice extent data from 1978–2023 compiled by Connolly et al. 2017 were obtained from Supplemental material available at https://www.tandfonline.com/doi/figure/10.1080/02626667.2017.1324974?scroll=top&needAccess=true
Year	TRI	HIST-N Am (Walsh)	HIST-N Am (Connolly)	SAT - North Am
1901	0.569	5692269	5148000
1902	0.479	5578053	4883000
1903	0.838	5618183	4976000
1904	1.102	5636704	5019000
1905	0.932	5562618	4848000
1906	0.243	5683008	5126000
1907	0.846	5683008	5126000
1908	0.753	5701529	5169000
1909	0.711	5661400	5076000
1910	0.884	5605835	4948000
1911	0.642	5701530	5169000
1912	0.607	5710790	5191000
1913	0.775	5720051	5212000
1914	0.604	5729312	5234000
1915	0.415	5716964	5205000
1916	0.409	5784876	5362000
1917	0.275	5750920	5284000
1918	0.594	5809571	5419000
1919	1.13	5781789	5355000
1920	0.621	5815745	5434000
1921	0.785	5723138	5219000
1922	0.813	5735486	5248000
1923	1.008	5689182	5141000
1924	0.614	5652139	5055000
1925	0.863	5692269	5148000
1926	0.772	5695356	5155000
1927	0.905	5658313	5069000
1928	0.616	5673747	5105000
1929	0.679	5667574	5091000
1930	0.864	5695356	5155000
1931	0.44	5658313	5069000
1932	0.592	5692269	5148000
1933	1.081	5729312	5234000
1934	0.708	5784876	5362000
1935	0.226	5732398	5241000
1936	0.64	5713877	5198000
1937	0.846	5754007	5291000
1938	0.909	5713877	5198000
1939	0.566	5735485	5248000
1940	1.279	5537923	4909000
1941	0.724	5537923	5046000
1942	1.101	5537923	5029000
1943	0.711	5537923	5015000
1944	0.95	5537923	5004000
1945	0.798	5537923	5142000
1946	1.101	5794137	5221000
1947	0.71	5710790	5035000
1948	0.931	5720051	5056000
1949	0.639	5794137	5221000
1950	1.03	5803398	5242000
1951	0.658	5744746	5111000
1952	0.904	5784876	5200000
1953	0.961	5568792	5117000
1954	1.055	5541010	5084000
1955	0.844	5547184	5091000
1956	0.717	5608922	5164000
1957	0.673	5639791	5200000
1958	0.89	5528662	5069000
1959	0.61	5649052	5211000
1960	0.969	5503967	5040000
1961	1.145	5497793	5033000
1962	0.6295	5556445	5102000
1963	0.383	5664487	5230000
1964	0.4595	5664487	5230000
1965	0.9235	5590401	5142000
1966	0.893	5544097	5088000
1967	0.925	5729312	5306000
1968	0.713	5562618	5109000
1969	0.8145	5735486	5313000
1970	0.3755	5695356	5266000
1971	1.0195	5723138	5299000
1972	0.518	5858962	5450000
1973	0.7775	5574966	5170000
1974	0.824	5531749	5128000
1975	0.4515	5503967	5100000
1976	0.644	5574966	5170000
1977	1.043	5457663	5055000
1978	0.9495	5578053	5173000
1979	0.993	5380491	5107000	5128139
1980	0.87	5383578	5123000	5149217
1981	1.1795	5374317	5030000	5026094
1982	0.4465	5503967	5198000	5247516
1983	0.1905	5642878	5317000	5403284
1984	0.928	5550271	5240000	5302990
1985	0.643	5399012	5086000	5100189
1986	1.234	5457663	5149000	5183372
1987	1.158	5439142	4899000	4853633
1988	1.2815	5439142	5081000	5093422
1989	0.8015	5479272	5141000	5172251
1990	0.9505	5473098	5160000	5197390
1991	0.899	5497793	5156000	5192609
1992	0.5365	5587314	5260000	5328821
1993	1.64	5460750	5169000	5209398
1994	0.7575	5389751	5092000	5108227
1995	0.96	5358882	5066000	5074115
1996	0.593	5395925	5087000	5101175
1997	1.2795	5309492	5014000	5005950
1998	0.584	5179841	4808000	4734528
1999	0.8195	5358882	4986000	4968054
2000	1.4755	5315665	5062000	5068486
2001	1.244	5229232	4980000	4960203
2002	0.999	5287883	5022000	5015918
2003	1.8035	5219971	4911000	4870115
2004	1.521	5257014	5044000	5045495
2005	1.577	5238493	4927000	4891722
2006	1.2545		4904000	4861278
2007	1.9655		4949000	4919738
2008	1.0475		4958000	4932119
2009	1.599		4964000	4939972
2010	1.908		4775000	4691852
2011	1.329		4868000	4813982
2012	1.873		4891000	4843540
2013	0.9325		4989000	4972690
2014	2.2305		4993000	4977323
2015	0.921		5009000	4999461

## Sheet: Fig.5
Year	(A) 498-years-long reconstruction of summer temperature variations (June-August) (as temperature anomalies from the reference period 1961–1990)	(B) 20-yrs mean	(C) ice-core inferred non-sea-salt sulphur (nssS) records from Greenland (NEEM-2011); data availible as Source data to Fig. 2 from https://www.nature.com/articles/nature14565
1500			13.233
1501			19.57
1502			26.576
1503			17.475
1504			14.28
1505			16.224
1506			17.741
1507			11.244
1508			21.287
1509			17.129
1510			12.141
1511			15.773
1512			46.382
1513			11.347
1514			13.192
1515			12.962
1516			18.925
1517			11.304
1518			10.157
1519			12.257
1520			14.046
1521			11.864
1522			15.049
1523			15.592
1524			15.376
1525			12.71
1526	10.8882		20.986
1527	10.5376		16.216
1528	8.73168		22.432
1529	8.888		14.912
1530	9.4588		15.784
1531	8.97445		13.578
1532	9.37946		12.304
1533	9.53105		12.647
1534	8.27575		18.557
1535	8.81695	9.44153	12.47
1536	10.8785	9.35325	11.857
1537	9.96951	9.30265	23.446
1538	9.98705	9.40314	17.842
1539	9.08718	9.46035	16.749
1540	9.81107	9.43739	12.513
1541	10.0892	9.50468	15.237
1542	9.1978	9.54218	11.155
1543	8.37149	9.57059	12.397
1544	8.80884	9.6528	12.98
1545	9.15698	9.68082	13.995
1546	9.43244	9.59658	10.82
1547	9.03433	9.57934	13.457
1548	9.47508	9.58563	12.153
1549	10.8419	9.64107	11.708
1550	10.0894	9.60789	7.9419
1551	8.97658	9.63656	10.446
1552	10.3875	9.64448	12.397
1553	10.167	9.74886	15.084
1554	10.1277	9.81117	34.106
1555	10.0022	9.83771	13.128
1556	9.40524	9.82685	13.103
1557	9.10949	9.85053	14.672
1558	9.60754	9.85281	11.978
1559	10.1192	9.7857	17.166
1560	10.2514	9.73546	13.493
1561	9.11426	9.77105	9.6862
1562	10.6913	9.71825	10.661
1563	9.36413	9.67371	14.607
1564	10.5635	9.67169	10.889
1565	10.1174	9.5924	11.566
1566	9.71438	9.56048	11.582
1567	9.2044	9.57999	29.71
1568	9.53148	9.59958	21.626
1569	9.52301	9.61075	17.389
1570	9.43262	9.53749	15.167
1571	9.03435	9.56058	10.834
1572	9.72401	9.47392	8.9089
1573	9.27873	9.47818	12.689
1574	9.23169	9.39905	12.196
1575	10.0853	9.37212	13.867
1576	8.33704	9.33979	15.835
1577	8.73482	9.3215	12.513
1578	9.51933	9.33619	11.159
1579	10.0189	9.31064	12.623
1580	10.3538	9.28493	11.573
1581	8.71292	9.29327	9.353
1582	9.59922	9.25716	9.9817
1583	8.87136	9.29196	11.995
1584	9.45356	9.30884	15.601
1585	8.90182	9.28669	33.797
1586	9.55174	9.27444	22.578
1587	9.03546	9.29729	10.964
1588	8.82025	9.30556	20.481
1589	9.84	9.26497	14.973
1590	8.9864	9.21625	13.793
1591	8.89275	9.1918	12.466
1592	9.2095	9.21093	18.726
1593	8.96573	9.26384	16.145
1594	10.0096	9.27407	18.298
1595	9.58613	9.29141	22.239
1596	9.62013	9.28457	23.47
1597	8.07986	9.2568	21.217
1598	9.21465	9.29966	14.162
1599	9.69288	9.28878	10.014
1600	9.16663	9.31187	11.561
1601	9.33058	9.35815	29.138
1602	8.19954	9.31329	49.663
1603	10.0009	9.35886	16.296
1604	9.98251	9.34577	11.914
1605	9.66837	9.3352	8.2146
1606	9.26609	9.3107	11.291
1607	9.40795	9.37999	11.752
1608	8.45242	9.37589	10.012
1609	9.7203	9.38618	10.198
1610	9.6115	9.37983	14.183
1611	9.47118	9.37485	15.794
1612	9.86465	9.44912	13.024
1613	8.26744	9.43315	12.298
1614	9.92284	9.37524	9.0165
1615	9.73472	9.35693	10.367
1616	9.36395	9.35668	19.288
1617	9.10576	9.36855	13.587
1618	9.53488	9.40954	15.031
1619	9.12851	9.37837	19.148
1620	9.90912	9.38812	12.422
1621	9.03323	9.38696	15.375
1622	9.22594	9.33467	21.096
1623	9.75928	9.39872	13.198
1624	9.66559	9.41909	8.9262
1625	8.76637	9.39921	15.663
1626	9.28372	9.37694	20.586
1627	9.26083	9.36782	12.384
1628	9.65739	9.35518	17.65
1629	9.31325	9.34201	18.043
1630	9.06556	9.31162	14.79
1631	9.81641	9.29027	14.06
1632	9.44682	9.30846	20.304
1633	8.76657	9.26447	15.502
1634	9.61248	9.24294	20.808
1635	10.3505	9.25595	20.095
1636	9.31715	9.24878	23.622
1637	8.89645	9.22555	28.687
1638	8.91426	9.22567	17.044
1639	9.2694	9.22993	18.918
1640	8.8519	9.19601	25.143
1641	9.27092	9.19416	49.412
1642	8.58479	9.20857	56.498
1643	9.60794	9.29082	23.462
1644	8.83556	9.26185	16.022
1645	9.21355	9.24706	19.954
1646	9.03944	9.29222	51.683
1647	9.13323	9.36901	14.893
1648	8.77294	9.38838	13.296
1649	9.65986	9.41763	16.647
1650	9.4029	9.47325	10.429
1651	8.35312	9.51892	19.122
1652	9.77755	9.59414	18.643
1653	9.74935	9.64293	13.776
1654	10.494	9.73168	31.161
1655	9.00418	9.7897	17.69
1656	10.0399	9.79065	13.387
1657	10.2654	9.84106	16.592
1658	10.509	9.88211	18.635
1659	9.32118	9.83494	16.901
1660	9.88366	9.88289	21.045
1661	10.0199	9.96366	21.22
1662	10.2299	9.98437	26.505
1663	10.1645	9.96187	17.13
1664	10.6326	9.9291	15.623
1665	10.6992	9.93883	14.942
1666	10.4321	9.89415	13.465
1667	9.05924	9.8741	32.405
1668	10.1918	9.79518	41.657
1669	9.63515	9.80813	15.833
1670	8.66917	9.79635	21.551
1671	10.41	9.78149	17.695
1672	10.0491	9.75794	11.75
1673	10.2126	9.72111	13.277
1674	9.2767	9.64747	21.415
1675	9.80585	9.56366	21.065
1676	9.20847	9.49326	15.638
1677	9.10162	9.5566	18.243
1678	9.8444	9.53148	17.281
1679	8.85162	9.52666	9.3193
1680	9.59315	9.53789	10.814
1681	9.63643	9.48572	12.837
1682	9.70781	9.4584	13.745
1683	9.73539	9.3806	14.862
1684	9.39095	9.36446	10.27
1685	9.08612	9.33593	14.698
1686	8.93922	9.3565	12.544
1687	8.95357	9.38571	12.582
1688	10.3894	9.36921	15.54
1689	9.66439	9.37545	15.138
1690	9.534	9.38692	13.727
1691	8.9049	9.34418	11.124
1692	9.31442	9.3139	12.263
1693	9.47546	9.30608	16.602
1694	8.57874	9.30468	16.568
1695	8.93772	9.29608	37.333
1696	9.20682	9.3288	20.583
1697	9.64042	9.33905	18.896
1698	9.71498	9.25529	19.69
1699	9.49795	9.23919	11.15
1700	8.98271	9.20631	11.553
1701	9.83398	9.2031	14.086
1702	8.73877	9.21265	15.047
1703	9.07192	9.17436	21.18
1704	9.57121	9.19856	11.011
1705	9.36159	9.23115	16.077
1706	8.90558	9.22238	18.282
1707	9.6263	9.26321	19.852
1708	9.16876	9.2313	23.702
1709	8.63041	9.26224	19.403
1710	9.32639	9.31278	15.068
1711	8.84352	9.31772	19.705
1712	8.83733	9.39019	14.322
1713	9.51508	9.40021	16.152
1714	8.67142	9.41181	14.763
1715	9.08685	9.39401	15.019
1716	9.62216	9.4301	16.155
1717	9.02265	9.4314	20.077
1718	10.4978	9.44166	13.734
1719	9.04485	9.50419	21.171
1720	10.1477	9.52691	18.924
1721	10.044	9.58024	17.502
1722	9.93785	9.60678	14.927
1723	10.2607	9.60874	12.103
1724	9.28231	9.67173	14.161
1725	9.81476	9.67467	14.198
1726	8.98788	9.66929	9.0133
1727	9.6634	9.69392	12.948
1728	9.65361	9.67397	14.727
1729	9.38416	9.72385	24.289
1730	9.94352	9.68516	26.69
1731	9.80352	9.67209	23.594
1732	9.9635	9.66622	22.995
1733	9.39462	9.65291	15.371
1734	9.55638	9.66649	13.94
1735	9.994	9.66971	19.271
1736	9.14862	9.69354	14.732
1737	9.50933	9.71001	14.049
1738	9.53977	9.68666	19.633
1739	10.079	9.72772	21.708
1740	10.0922	9.70782	29.579
1741	9.33519	9.59277	11.463
1742	9.76957	9.5932	15.935
1743	9.81453	9.62912	15.46
1744	9.98114	9.65016	10.114
1745	9.56747	9.57284	9.9961
1746	9.88245	9.61125	12.409
1747	9.48837	9.59844	11.389
1748	10.0093	9.60036	12.293
1749	9.16311	9.56704	12.451
1750	10.2465	9.56929	11.732
1751	9.52561	9.55629	10.212
1752	7.38747	9.52841	8.3367
1753	9.97243	9.53586	10.771
1754	10.1491	9.54055	12.958
1755	9.99823	9.5132	18.77
1756	8.37032	9.46391	20.765
1757	9.95509	9.46447	12.369
1758	9.24034	9.44397	8.7093
1759	9.5802	9.45014	12.681
1760	9.37917	9.42007	11.011
1761	10.1396	9.32771	18.364
1762	9.06204	9.42803	22.343
1763	9.18425	9.42707	17.132
1764	9.97096	9.43392	14.553
1765	10.0795	9.4249	12.636
1766	8.99317	9.47805	25.6
1767	8.84739	9.49904	18.611
1768	9.50009	9.49032	12.139
1769	9.57875	9.48985	12.301
1770	9.2928	9.53175	16.56
1771	9.6151	9.49888	12.485
1772	7.58603	9.53525	9.4202
1773	9.49408	9.52221	12.332
1774	9.95222	9.52283	8.8552
1775	10.293	9.49604	10.189
1776	9.80887	9.48871	11.878
1777	9.48648	9.53015	10.974
1778	10.3958	9.54702	12.367
1779	9.05724	9.53755	13.645
1780	9.57038	9.56499	16.374
1781	10.2591	9.51406	11.405
1782	9.44924	9.60752	17.62
1783	9.82575	9.6271	243.25
1784	8.91043	9.61617	18.541
1785	9.98405	9.57124	11.951
1786	9.51685	9.54261	15.455
1787	8.83919	9.52815	12.491
1788	9.71776	9.51297	11.949
1789	9.85429	9.48	13.13
1790	9.37985	9.49845	12.997
1791	9.86903	9.46366	13.634
1792	8.54565	9.47133	15.357
1793	9.54869	9.43632	17.234
1794	9.90527	9.476	12.331
1795	9.72259	9.48994	16.342
1796	9.34947	9.48918	17.668
1797	9.20765	9.55754	15.946
1798	9.18276	9.55287	15.659
1799	10.0772	9.53816	14.062
1800	8.36472	9.55614	18.435
1801	9.95796	9.51575	18.661
1802	9.52858	9.56523	11.494
1803	9.61022	9.53032	10.338
1804	9.09062	9.51554	10.918
1805	9.74373	9.48346	14.313
1806	10.2767	9.46384	10.836
1807	9.50099	9.46841	8.1545
1808	10.2747	9.48247	12.696
1809	9.61966	9.43043	19.781
1810	9.54543	9.48785	49.616
1811	9.75753	9.46968	21.2
1812	9.02066	9.46821	14.669
1813	9.58479	9.45984	14.664
1814	8.81564	9.50002	15.248
1815	9.59488	9.47585	19.795
1816	9.04881	9.41339	79.918
1817	8.93756	9.41362	28.582
1818	9.30367	9.37439	15.063
1819	9.47791	9.30462	13.16
1820	8.98443	9.32519	12.06
1821	9.57055	9.30104	13.701
1822	9.57638	9.31889	19.485
1823	9.49761	9.33195	45.185
1824	9.43447	9.35416	14.66
1825	9.93433	9.35122	16.209
1826	9.23615	9.35089	11.211
1827	8.96514	9.38283	11.848
1828	9.50577	9.36695	15.216
1829	9.45091	9.38319	14.008
1830	8.15442	9.4032	12.123
1831	9.97731	9.37144	21.809
1832	9.25038	9.3505	50.961
1833	9.39565	9.32139	27.22
1834	9.85906	9.30873	11.031
1835	9.28193	9.27587	19.948
1836	9.5332	9.24952	31.025
1837	9.04179	9.26807	23.738
1838	9.60844	9.22091	17.07
1839	8.97008	9.21909	11.413
1840	9.81888	9.25568	9.7548
1841	9.40467	9.21572	13.334
1842	8.90377	9.21227	14.853
1843	9.13654	9.1628	15.824
1844	8.88628	9.1352	13.684
1845	9.16854	9.1352	17.183
1846	9.24433	9.13238	16.915
1847	8.68294	9.13825	16.302
1848	9.35461	9.11501	13.107
1849	8.51529	9.13823	13.998
1850	9.41281	9.12342	15.81
1851	8.92285	9.08848	10.96
1852	9.13812	9.13333	8.4094
1853	9.1779	9.13195	26.959
1854	8.35671	9.13464	10.929
1855	9.2795	9.13594	10.825
1856	9.28189	9.13783	22.731
1857	9.47401	9.11724	14.127
1858	9.16503	9.11995	13.079
1859	9.12044	9.14848	19.441
1860	9.4577	9.14472	16.73
1861	9.50784	9.17808	19.685
1862	8.67099	9.16792	30.543
1863	9.84564	9.17038	22.799
1864	9.10742	9.17996	13.621
1865	8.94279	9.1943	12.817
1866	9.19589	9.18474	11.32
1867	9.28405	9.1601	12.772
1868	8.2506	9.16727	10.645
1869	9.41144	9.17745	11.916
1870	9.11451	9.14994	12.367
1871	9.33373	9.1315	12.76
1872	9.62342	9.16958	17.857
1873	8.9248	9.11801	29.462
1874	9.22959	9.12757	13.279
1875	8.55793	9.12377	12.899
1876	9.58065	9.13626	8.641
1877	9.08106	9.12642	11.231
1878	8.95654	9.14758	11.819
1879	9.31562	9.13316	12.794
1880	9.33431	9.10836	12.084
1881	8.87989	9.09882	11.47
1882	9.12057	9.04315	12.438
1883	9.47063	9.06446	16.865
1884	8.76267	9.04893	32.692
1885	9.30833	9.06705	19.865
1886	8.863	9.01438	11.566
1887	9.45802	8.99489	11.318
1888	9.07752	8.98285	16.909
1889	8.69494	8.98331	11.503
1890	9.10871	8.95016	13.84
1891	8.5936	8.93074	12.807
1892	9.1335	8.93128	13.658
1893	8.45426	8.94154	16.506
1894	9.37234	8.96888	20.695
1895	8.90332	8.90496	14.108
1896	8.93849	8.91894	11.602
1897	8.47474	8.89628	14.607
1898	8.67167	8.88841	13.706
1899	8.70379	8.91592	17.687
1900	9.32516	8.8998	10.762
1901	8.63817	8.90419	13.623
1902	8.47208	8.8987	12.155
1903	9.1319	8.90905	21.201
1904	9.68612	8.85855	27.46
1905	9.33692	8.83113	25.247
1906	7.96583	8.78753	16.605
1907	9.15668	8.79585	21.952
1908	8.98216	8.84673	29.962
1909	8.91228	8.84713	30.058
1910	9.27256	8.83371	23.967
1911	8.77032	8.85584	29.462
1912	8.68574	8.90434	32.439
1913	9.01821	8.88299	60.564
1914	8.6715	8.86032	40.16
1915	8.31189	8.84535	17.565
1916	8.32752	8.90788	15.658
1917	8.02298	8.88528	21.427
1918	8.64933	8.87816	30.17
1919	9.7402	8.89246	32.768
1920	8.71212	8.84953	24.428
1921	9.04333	8.84491	24.764
1922	9.10291	8.88992	20.018
1923	9.49057	8.88475	23.244
1924	8.68353	8.85025	21.038
1925	9.21005	8.87333	36.651
1926	9.02262	8.91295	33.341
1927	9.27899	8.97325	26.174
1928	8.68213	8.97147	19.444
1929	8.8325	8.98465	24.734
1930	9.21264	8.99672	19.545
1931	8.37107	9.02798	18.398
1932	8.67326	9.02056	15.957
1933	9.63105	9.01717	14.168
1934	8.9096	9.03616	31.969
1935	7.94688	9.05783	30.141
1936	8.79673	9.05125	28.955
1937	9.15937	9.05376	25.821
1938	9.28946	9.057	33.039
1939	8.61187	9.0914	32.386
1940	10.0169	9.07174	20.241
1941	8.96558	9.11491	30.977
1942	9.69997	9.14812	24.122
1943	8.94696	9.14532	36.357
1944	9.41945	9.1582	39.182
1945	9.08229	9.20541	26.344
1946	9.66508	9.20805	33.013
1947	8.88443	9.21368	68.158
1948	9.33171	9.18614	30.791
1949	8.75023	9.22387	34.325
1950	9.55482	9.21807	37.313
1951	8.79974	9.22715	40.904
1952	9.27763	9.18444	27.986
1953	9.37078	9.18281	33.061
1954	9.5722	9.19035	36.615
1955	9.1801	9.21185	30.366
1956	8.93823	9.2078	37.831
1957	8.85214	9.22644	64.418
1958	9.27769	9.23072	51.351
1959	8.71112	9.23272	38.89
1960	9.40413	9.24036	47.855
1961	9.89515	9.24973	47.406
1962	9.15634	9.25406	48.422
1963	8.80306	9.25712	47.572
1964	8.9127	9.22517	59.981
1965	9.5777	9.22503	38.777
1966	9.53398	9.26363	62.914
1967	9.57985	9.29996	46.004
1968	9.27601	9.31899	50.301
1969	9.42148	9.3566	59.729
1970	8.79231	9.38234	41.889
1971	9.71528	9.33467	53.722
1972	8.99654	9.30471	47.178
1973	9.36845	9.3419	64.646
1974	9.43509	9.35443	63.603
1975	8.90123	9.37562	55.861
1976	9.17712	9.3937	46.251
1977	9.74896	9.41803	51.234
1978	9.61496	9.42407	58.617
1979	9.6773	9.43335	45.804
1980	9.50102	9.46908	52.194
1981	9.94459	9.43612	37.634
1982	8.89407	9.51269	51.098
1983	8.52717	9.51133	33.626
1984	9.58414	9.52061	46.206
1985	9.17569	9.53026	33.395
1986	10.0227	9.57363	27.646
1987	9.91378	9.54231	30.515
1988	10.0908	9.53344	51.444
1989	9.40285	9.56637	45.888
1990	9.61639	9.59189	58.159
1991	9.54258	9.57957	48.219
1992	9.02305	9.67218	32.385
1993	10.6046	9.76299	20.389
1994	9.33979	9.80728	21.846
1995	9.63001	9.84901	30.096
1996	9.10403	9.89893	26.413
1997	10.0879	9.89139	14.735
1998	9.09113	9.91306
1999	9.42864	9.98858
2000	10.3688	10.0144
2001	10.037	10.0809
2002	9.6859	10.1079
2003	10.8389	10.1482
2004	10.434	10.1594
2005	10.5143	10.2037
2006	10.0521	10.2424
2007	11.0711	10.242
2008	9.75541	10.3113
2009	10.5458	10.3655
2010	10.9887	10.3376
2011	10.1589	10.3449
2012	10.9385	10.3762
2013	9.59059	10.353
2014	11.4509
2015	9.57411
2016	10.5616
2017	9.91521
2018	10.08
2019	10.5465
2020	10.5666
2021	9.78407
2022	10.1889
2023	10.3437

## Sheet: Fig.6
Meteorological data were obtained from the Danish Meteorological Institute DMI: https://www.dmi.dk/publikationer/
Year	JJA reconstruction	SW_GREENLAND	QAQORTOQ	NARSARSUAQ
1951	8.79974	6.83333	7.6
1952	9.27763	6.63333	7.5
1953	9.37078	6.3	7.36667
1954	9.5722	6.1	7.53333
1955	9.1801	5.33333	6.4
1956	8.93823	6.06667	7
1957	8.85214	7.4	7.36667
1958	9.27769	7.4	8.03333
1959	8.71112	6	6.46667
1960	9.40413	8.06667	7.73333
1961	9.89515	6.93333	7.06667	9.56667
1962	9.15634	6.53333	7.16667	9.7
1963	8.80306	5.93333	6.8	9.33333
1964	8.9127	5.7	7.3	9.33333
1965	9.5777	7.03333	7.9	10.4667
1966	9.53398	6.66667	7.43333	10.1333
1967	9.57985	5.93333	6.4	8.7
1968	9.27601	6.46667	7.03333	9.7
1969	9.42148	5.36667	5.66667	8.9
1970	8.79231	4.63333	5.5	8.4
1971	9.71528	6.2	6.5	9.16667
1972	8.99654	3.9	5.3	7.7
1973	9.36845	5.63333	5.86667	8.9
1974	9.43509	6.63333	7	10.3333
1975	8.90123	6.4	6.46667	9.16667
1976	9.17712	5.46667	5.66667	8.56667
1977	9.74896	7.3	8	10.0333
1978	9.61496	6.1	6.46667	9.23333
1979	9.6773	6.1	6.53333	9.3
1980	9.50102	6.16667	6.8	9.23333
1981	9.94459	6.2	6.76667	9.7
1982	8.89407	5.06667	5.23333	8.76667
1983	8.52717	4.66667	5.1	7.66667
1984	9.58414	5.53333	5.86667	9.16667
1985	9.17569	7	7	10.1
1986	10.0227	6.4	7.23333	10
1987	9.91378	7.6	7.8	10.8667
1988	10.0908	5.93333	6.13333	9
1989	9.40285	4.93333	5.5	8.66667
1990	9.61639	6.5	6.36667	9.66667
1991	9.54258	7.3	8.56667	10.9667
1992	9.02305	4.56667	6.13333	8.76667
1993	10.6046	6.2	6.86667	9.96667
1994	9.33979	5.6	6.7	9.16667
1995	9.63001	6.56667	6.76667	9.46667
1996	9.10403	5.5	7	9.26667
1997	10.0879	6.66667	7.5	9.83333
1998	9.09113	7.06667	7.1	9.86667
1999	9.42864	6.43333	7.3	9.53333
2000	10.3688	7.23333	7.86667	10.1333
2001	10.037	7.4	7.76667	9.96667
2002	9.6859	6.03333	6.7	9.5
2003	10.8389	8.3	8.93333	11.3
2004	10.434	6.7	7.33333	9.76667
2005	10.5143	7.83333	8.3	10.4333
2006	10.0521	6.9	7.06667	9.56667
2007	11.0711	8.23333	8.43333	11.1667
2008	9.75541	7.76667	7.5	10.7
2009	10.5458	7.03333	6.76667	10.5333
2010	10.9887	8.53333	8.76667	11.2667
2011	10.1589	7.13333	6.83333	10.6333
2012	10.9385	8.76667	8.33333	11.4
2013	9.59059	6.43333	6.26667	9.3
2014	11.4509	7.9	7.7	10.8
2015	9.57411	6.7	6.5	10.2667
2016	10.5616	8.2	8.33333	11.5
2017	9.91521	6.5	6.96667	10
2018	10.08	5.7	6.7	9
2019	10.5465	7.9	7.76667	11.2333
2020	10.5666	6.9	7.53333	9.93333
2021	9.78407		8.83333	10.4
2022	10.1889		7.2	10.08
2023	10.3437			10.8733

## Sheet: Fig. 7
(A) Juniper growth-ring-based summer temperature reconstruction (this study), (see data for Fig. 5)
(B) Diatom-based August SST reconstruction from SE Greenland (Kangerdlugssuaq Trough), source: Miettinen, A., Divine, D. V., Husum, K., Koç, N., & Jennings, A. (2015). Exceptional ocean surface conditions on the SE Greenland shelf during the Medieval Climate Anomaly. Paleoceanography, 30(12), 1657-1674. https://doi.org/10.1002/2015PA002849
(C) Alkenone-based SST reconstruction from a sediment core ER07 from SE Greenland (Sermilik Fjord), source: Andresen, C.S., Kokfelt, U., Sicre, MA. et al. (2017). Exceptional 20th century glaciological regime of a major SE Greenland outlet glacier. Sci Rep 7, 13626. https://doi.org/10.1038/s41598-017-13246-x
(D) Surface temperature reconstruction derived from isotopes of N2 and Ar in air bubbles in an ice core, source: Kobashi, T., Severinghaus, J. P., Barnola, J. M., Kawamura, K., Carter, T., & Nakaegawa, T. (2010). Persistent multi-decadal Greenland temperature fluctuation through the last millennium. Climatic Change, 100, 733-756, https://doi.org/10.1007/s10584-009-9689-9
(E) Chironomid stratigraphy (PCA axis scores) in a sediment core retrieved from Lake Igaliku, source: Millet, L., Massa, C., Bichet, V., Frossard, V., Belle, S., Gauthier, E., (2014). Anthropogenic versus climatic control in a high-resolution 1500-year chironomid stratigraphy from a South Western Greenland lake. Quat. Res., 81, 193–202, https://doi.org/10.1016/j.yqres.2014.01.004
(F) Greenland Sea winter sea-ice extent reconstruction of the Western Nordic Seas based on tree-ring widths and ice core 18O records from Fennoscandia and Svalbard, source: Macias Fauria, M., Grinsted, A., Helama, S. et al. (2010). Unprecedented low twentieth century winter sea-ice extent in the Western Nordic seas since A.D. 1200. Climate Dynamics 34, 781–795. https://doi.org/10.1007/s00382-009-…
(G) Arctic temperature reconstruction based on 59 multiproxy records from north of 60°N, source: McKay, N. P., & Kaufman, D. S. (2014). An extended Arctic proxy temperature database for the past 2,000 years. Scientific data, 1(1), 1-10. https://doi.org/10.1038/sdata.2014.26

## Sheet: Fig. 8
(A) Juniper growth-ring-based summer temperature reconstruction (this study), (see data for Fig. 5)
(B) Northern Quebec (black spruce growth-ring width) - summer temperature reconstruction, source: Gennaretti, F., Huard, D., Naulier, M. et al. (2017). Bayesian multiproxy temperature reconstruction with black spruce ring widths and stable isotopes from the northern Quebec taiga. Clim Dyn 49, 4107–4119, https://doi.org/10.1007/s00382-017-3565-5
(C) Alaska (white spruce maximum latewood density) - summer temperature anomalies, source: Anchukaitis, K.J., D’Arrigo, R.D., Andreu-Hayles, L., Frank, D., Verstege, A., Curtis, A., Buckley, B. M., Jacoby, G. C., Cook, E. R. (2013) Tree-ring-reconstructed summer temperatures from Northwestern North America during the last nine centuries, J. Clim., 26 (10), 3001–3012. https://doi.org/10.1175/JCLI-…
(D) Yamal Peninsula (larch growth-ring width) - June-July temperature reconstruction, source: Hantemirov, R.M., Corona, C., Guillet, S. et al. (2022) Current Siberian heating is unprecedented during the past seven millennia. Nat Commun 13, 4968. https://doi.org/10.1038/s41467-022-32629-x
(E) Kola Peninsula (Scots pine growth-ring width) - summer temperature reconstruction, source: Kononov, Y. M., Friedrich, M., Boettger, T., (2009) Regional Summer Temperature Reconstruction in the Khibiny Low Mountains (Kola Peninsula, NW Russia) by Means of Tree-ring Width during the Last Four Centuries, Arctic, Antarctic, and Alpine Research, 41, 4, 460-468, https://doi.org/10.1657/1938-4246-41…
